# Supplementary material for: Neuroelectrophysiology-compatible electrolytic lesioning
Source: eLife. 2024 Sep 11;12:RP84385. doi: 10.7554/eLife.84385 (PMC11390112; doi:10.7554/eLife.84385)
Supplement: Supplementary file 1. — Voltage was monitored with a voltmeter during lesioning, and notes were collected about the voltage. Tests that were performed solely to understand the effect of impacting and removing the microelectrode array without passing any current to create an electrolytic lesion are indicated with N/A for the current value. One ex vivo brain was used for all testing on 180702, and two ex vivo brains were used on each of the other two dates. [file elife-84385-supp1.zip]

Archive with 1 entries (1 files):
- SupplementaryFile1.tex
