# Supplementary material for: Neuroelectrophysiology-compatible electrolytic lesioning
Source: eLife. 2024 Sep 11;12:RP84385. doi: 10.7554/eLife.84385 (PMC11390112; doi:10.7554/eLife.84385)
Supplement: Supplementary file 2. — Voltage was monitored with a voltmeter during lesioning, and notes were collected about the voltage. Tests that were performed solely to understand the effect of impacting and removing the microelectrode array without passing any current to create an electrolytic lesion are indicated with N/A for the current value. One animal was used for all testing on a given date. [file elife-84385-supp2.zip › SupplementaryFile2.tex]

\begin{table*}[]
\centering
\begin{tabular}{l l l S[table-format = 2.0] S[table-format = 3.0] S[table-format = 2.1] l}
\toprule
\multicolumn{1}{l}{\textbf{Date}} & \textbf{Animal} & \textbf{Sex} & \multicolumn{1}{l}{\textbf{\thead{Age \\ (wks)}}} & \multicolumn{1}{l}{\textbf{\thead{Current \\ (uA)}}} & \multicolumn{1}{l}{\textbf{\thead{Duration \\ (min)}}} & \textbf{Voltage Related Notes}              \\
\midrule
190215 & Pig & F & 13 & 150                     & 1                       & voltage railed                              \\
190215 & Pig & F & 13 & 150                     & 1                       & \textless{} 15 V                              \\
190215 & Pig & F & 13 & 240                     & 1                       & voltage railed                              \\
190215 & Pig & F & 13 & 240                     & 1                       & \textless{} 15 V                              \\
190215 & Pig & F & 13 & 240                     & 2                       & \textless{} 15 V                              \\
190215 & Pig & F & 13 & 150                     & 2                       & \textless{} 15 V                              \\
190215 & Pig & F & 13 & 150                     & 5                       & \textless{} 15 V                              \\
190215 & Pig & F & 13 & 185                     & 10                      & \textless{} 15 V                              \\
190326 & Pig & F & 10 & \multicolumn{1}{c}{N/A} & \multicolumn{1}{c}{N/A} & N/A                                         \\
190326 & Pig & F & 10 & 100                     & 1                       & \textless{} 15 V, briefly 30 V, \textless{} 15 V \\
190326 & Pig & F & 10 & 100                     & 0.5                     & \textless{} 15 V                              \\
190326 & Pig & F & 10 & 100                     & 0.25                    & voltage railed                              \\
190326 & Pig & F & 10 & 100                     & 1                       & \textless{} 15 V                              \\
190326 & Pig & F & 10 & 100                     & 1                       & \textless{} 15 V                              \\
190326 & Pig & F & 10 & 50                      & 0.5                     & \textless{} 15 V                              \\
190326 & Pig & F & 10 & 50                      & 1                       & \textless{} 15 V                              \\
190326 & Pig & F & 10 & 150                     & 0.5                     & \textless{} 15 V                              \\
190326 & Pig & F & 10 & \multicolumn{1}{c}{N/A} & \multicolumn{1}{c}{N/A} & N/A                                         \\
190416 & Pig & F & 16 & 50                      & 0.5                     & \textless{} 15 V                              \\
190416 & Pig & F & 16 & 50                      & 1                       & \textless{} 15 V                              \\
190416 & Pig & F & 16 & \multicolumn{1}{c}{N/A} & \multicolumn{1}{c}{N/A} & N/A                                         \\
190416 & Pig & F & 16 & 100                     & 0.5                     & \textless{} 15 V                              \\
190416 & Pig & F & 16 & 100                     & 1                       & voltage railed                              \\
190416 & Pig & F & 16 & 50                      & 0.5                     & \textless{} 15 V                              \\
190416 & Pig & F & 16 & \multicolumn{1}{c}{N/A} & \multicolumn{1}{c}{N/A} & N/A                                         \\
190416 & Pig & F & 16 & 50                      & 1                       & \textless{} 15 V                              \\
190416 & Pig & F & 16 & 100                     & 0.5                     & \textless{} 15 V                              \\
190416 & Pig & F & 16 & 100                     & 1                       & \textless{} 15 V                              \\
190513 & Pig & F & 10 & 50                      & 1                       & \textless{} 15 V                              \\
190513 & Pig & F & 10 & 50                      & 1                       & \textless{} 15 V                              \\
190513 & Pig & F & 10 & \multicolumn{1}{c}{N/A} & \multicolumn{1}{c}{N/A} & N/A                                         \\
190513 & Pig & F & 10 & 150                     & 2                       & voltage railed                              \\
190513 & Pig & F & 10 & 150                     & 1                       & \textless{} 15 V                              \\
190513 & Pig & F & 10 & \multicolumn{1}{c}{N/A} & \multicolumn{1}{c}{N/A} & N/A                                         \\
200203 & Pig & F & 9  & 450                     & 0.2                     &                                             \\
200203 & Pig & F & 9  & 450                     & 0.5                     &                                             \\
200203 & Pig & F & 9  & 450                     & 0.2                     &                                             \\
200203 & Pig & F & 9  & 450                     & 0.2                     &                                             \\
200203 & Pig & F & 9  & 450                     & 0.2                     &                                             \\
200203 & Pig & F & 9  & 450                     & 0.2                     &                                             \\
200203 & Pig & F & 9  & 450                     & 0.2                     & voltage railed                              \\
200203 & Pig & F & 9  & 450                     & 0.2                     &                                             \\
200203 & Pig & F & 9  & 350                     & 0.2                     & \textless{} 15 V                              \\
\bottomrule
\end{tabular}
%\caption[Lesion parameters used for \textit{in vivo} testing.]{\label{table_invivo} \textbf{Lesion parameters used for \textit{in vivo} testing.} ... (Continued on the following page.)}
%%\caption[Lesion parameters used for \textit{in vivo} testing.]{\label{table_invivo} Lesion parameters used for \textit{in vivo} testing.  Voltage was monitored with a voltmeter during lesioning, and notes were collected about the voltage. Tests that were performed solely to understand the effect of impacting and removing the microelectrode array without passing any current to create an electrolytic lesion are indicated with N/A for the current value. One animal was used for all testing on a given date.}
%\end{table*}
%\begin{table*}
%    \contcaption{(Continued from previous page.) ... Voltage was monitored with a voltmeter during lesioning, and notes were collected about the voltage. Tests that were performed solely to understand the effect of impacting and removing the microelectrode array without passing any current to create an electrolytic lesion are indicated with N/A for the current value. One animal was used for all testing on a given date.}
\end{table*}
